# Supplementary material for: Intravascular Imaging-Guided Versus Angiography-Guided Percutaneous Coronary Intervention in Patients with Non-ST-Segment Elevation Myocardial Infarction in the United States: Results from Big Data Analysis
Source: J Cardiovasc Dev Dis. 2025 Apr 17;12(4):161. doi: 10.3390/jcdd12040161 (PMC12027885; doi:10.3390/jcdd12040161)
Supplement: Supplementary file 1 [file jcdd-12-00161-s001.zip]

Archive with 1 entries (1 files):
- jcdd-3482445-supplementary.pdf
